# Supplementary material for: Genome-wide association study of resistance to stripe rust (Puccinia striiformis f. sp. tritici) in Sichuan wheat
Source: BMC Plant Biol. 2019 Apr 16;19:147. doi: 10.1186/s12870-019-1764-4 (PMC6469213; doi:10.1186/s12870-019-1764-4)
Supplement: Supplementary file 2 — The distribution of infection type (IT) and disease severity (DS) for stripe rust between landraces and cultivars in adult-plant stage based on BLUP values. (XLSX 10 kb) [file 12870_2019_1764_MOESM2_ESM.xlsx]

## Sheet: Additional file 2
Additional file 2 The distribution of infection type (IT) and disease severity (DS) for stripe rust between landraces and cultivars in adult-plant stage based on BLUP values
Traits	Classification	Landraces		Cultivars
		Number	Percentage	Number	Percentage
IT	HR	17	0.21519	33	0.2
	MR	36	0.455696	49	0.29697
	MS	22	0.278481	47	0.284848
	S	4	0.0506329	36	0.218182
DS	0	0	0	0	0
	0.05	1	0.0126582	2	0.0121212
	0.1	27	0.341772	32	0.193939
	0.2	32	0.405063	47	0.284848
	0.4	12	0.151899	30	0.181818
	0.6	6	0.0759494	33	0.2
	0.8	1	0.0126582	21	0.127273
	1	0	0	0	0
BLUP, the best linear unbiased prediction
HR, highly resistance
MR, moderately resistance
MS, moderately susceptible
S, susceptible
