# Supplementary material for: Genome-wide association study of resistance to stripe rust (Puccinia striiformis f. sp. tritici) in Sichuan wheat
Source: BMC Plant Biol. 2019 Apr 16;19:147. doi: 10.1186/s12870-019-1764-4 (PMC6469213; doi:10.1186/s12870-019-1764-4)
Supplement: Supplementary file 3 — Summary of genetic diversity between landraces and cultivars with 44,059 SNP markers. (XLSX 10 kb) [file 12870_2019_1764_MOESM3_ESM.xlsx]

## Sheet: Additional file 3
Additional file 3 Summary of genetic diversity between landraces and cultivars with 44059 SNP markers
Chr.a	Major Allele Frequency		Gene Diversity		PICb
	Landraces	Cultivars	Landraces	Cultivars	Landraces	Cultivars
1A	0.883	0.791	0.169	0.297	0.142	0.242
2A	0.756	0.811	0.301	0.288	0.235	0.242
3A	0.883	0.747	0.169	0.339	0.141	0.272
4A	0.845	0.801	0.22	0.274	0.179	0.221
5A	0.882	0.733	0.167	0.348	0.138	0.277
6A	0.834	0.742	0.244	0.342	0.203	0.275
7A	0.9	0.706	0.146	0.384	0.124	0.303
Sub-genome A	0.855	0.762	0.202	0.325	0.166	0.262
1B	0.812	0.688	0.251	0.388	0.202	0.304
2B	0.849	0.764	0.219	0.32	0.181	0.258
3B	0.889	0.738	0.157	0.363	0.13	0.291
4B	0.936	0.72	0.095	0.364	0.081	0.289
5B	0.882	0.705	0.183	0.382	0.156	0.302
6B	0.844	0.756	0.232	0.331	0.193	0.267
7B	0.871	0.762	0.193	0.332	0.164	0.269
Sub-genome B	0.869	0.733	0.19	0.354	0.158	0.283
1D	0.816	0.748	0.25	0.341	0.203	0.274
2D	0.858	0.762	0.203	0.319	0.167	0.257
3D	0.838	0.698	0.216	0.388	0.175	0.306
4D	0.864	0.778	0.193	0.308	0.159	0.25
5D	0.869	0.763	0.179	0.316	0.146	0.253
6D	0.834	0.806	0.229	0.274	0.188	0.226
7D	0.88	0.785	0.173	0.303	0.144	0.246
Sub-genome D	0.851	0.763	0.206	0.321	0.169	0.259
Average	0.858	0.753	0.199	0.334	0.164	0.268
SNP, single nucleotide polymorphism
a, chromosome
b, polymorphism information content index
