# Supplementary material for: Genome-wide association study of resistance to stripe rust (Puccinia striiformis f. sp. tritici) in Sichuan wheat
Source: BMC Plant Biol. 2019 Apr 16;19:147. doi: 10.1186/s12870-019-1764-4 (PMC6469213; doi:10.1186/s12870-019-1764-4)
Supplement: Supplementary file 4 — The phenotypic and genetic diversity analyses of 244 wheat accessions in two sub-populations. (XLSX 9 kb) [file 12870_2019_1764_MOESM4_ESM.xlsx]

## Sheet: Additional file 4
Additional file 4 The phenotypic and genetic diversity analyses of 244 wheat accessions in two sub-populations
Trials	Parameter	SP1	SP2
IT	Min	1	1
	Max	4	4
	Mean	2.14	2.53
	STDEV	0.8	1.05
	CV	0.37	0.41
	H'	0.84	0.99
DS	Min	5	5
	Max	60	80
	Mean	22.5	37.41
	STDEV	14.79	24.29
	CV	0.66	0.65
	H'	0.58	0.75
Genetic diversity	Gene Diversity	0.19	0.33
	PIC	0.15	0.269237
IT, infection type
DS, disease severity
SP, Sub-population
STDEV, standard deviation
CV, coefficient of variation
H', Shannon-Weaver diversity index
PIC, polymorphism information content index
