# Supplementary material for: Genome-wide association study of resistance to stripe rust (Puccinia striiformis f. sp. tritici) in Sichuan wheat
Source: BMC Plant Biol. 2019 Apr 16;19:147. doi: 10.1186/s12870-019-1764-4 (PMC6469213; doi:10.1186/s12870-019-1764-4)
Supplement: Supplementary file 5 — The distribution of the favorable alleles in 244 wheat accessions. (XLSX 32 kb) [file 12870_2019_1764_MOESM5_ESM.xlsx]

## Sheet: Additional file 5
Additional file 5 The distribution of the favorable alleles in 244 wheat accessions
Accessionsa	AX-110375459	AX-108930953	AX-111488534	AX-109329567	AX-111623511*	AX-109907430*	AX-111051502	AX-110123238	AX-108943926	AX-109937061	AX-109348608	AX-110518451
AS1558	-	-	CC	-	AA	-	TT	-	-	-	-	-
AS1590	-	-	CC	-	AA	-	-	-	-	TT	GG	-
AS1648	TT	-	CC	-	AA	-	TT	-	-	TT	-	-
AS1073	TT	-	CC	-	-	-	TT	-	GG	-	-	-
AS1556	TT	-	CC	-	AA	-	TT	-	GG	-	GG	-
AS1563	-	-	CC	-	AA	-	-	-	GG	TT	GG	-
AS1573	TT	-	CC	-	AA	CC	TT	-	-	-	GG	-
AS1574	-	-	CC	-	AA	-	TT	-	-	-	-	-
AS1576	-	CC	-	-	-	CC	-	CC	-	-	-	-
AS1577	TT	-	CC	-	AA	CC	TT	-	-	-	-	-
AS1578	-	-	CC	-	AA	-	TT	-	-	-	GG	-
AS1580	TT	-	CC	-	AA	CC	TT	-	GG	-	GG	-
AS1581	-	-	CC	-	AA	CC	TT	-	-	-	GG	-
AS1582	-	-	CC	-	AA	-	TT	-	GG	-	-	-
AS1583	-	-	CC	-	AA	-	TT	-	-	-	-	-
AS1587	-	-	CC	-	AA	-	TT	-	-	-	-	-
AS1588	-	-	CC	-	AA	CC	TT	-	-	TT	-	-
AS1589	TT	-	CC	-	-	-	TT	-	-	TT	-	-
AS1591	TT	-	CC	-	AA	-	TT	-	GG	-	-	-
AS1592	-	-	CC	-	AA	CC	TT	-	-	-	-	-
AS1593	TT	-	CC	-	AA	-	TT	-	-	TT	GG	-
AS1594	-	-	CC	-	AA	CC	TT	-	-	-	-	-
AS1595	-	-	CC	-	-	-	TT	-	-	-	GG	-
AS1596	-	-	CC	-	AA	-	TT	-	GG	-	GG	-
AS1597	TT	CC	-	-	AA	-	-	-	GG	TT	GG	GG
AS1598	TT	-	CC	-	AA	-	TT	CC	-	-	-	-
AS1599	-	-	CC	-	AA	-	TT	-	GG	-	-	-
AS1635	TT	-	CC	-	AA	-	TT	CC	-	-	-	-
AS1641	-	-	CC	-	AA	CC	TT	-	GG	TT	GG	-
AS1644	TT	-	CC	-	AA	-	TT	-	-	-	GG	-
AS1646	-	-	CC	-	AA	-	TT	-	-	TT	-	-
AS1647	-	-	CC	-	AA	-	TT	-	-	-	-	-
AS1651	-	-	CC	-	AA	-	TT	-	-	-	-	-
AS1655	TT	-	CC	-	AA	CC	TT	-	-	-	-	-
AS1656	TT	-	CC	-	AA	-	TT	-	-	-	-	-
AS1657	-	-	CC	-	AA	-	TT	CC	-	-	-	-
AS1658	-	-	CC	-	AA	CC	TT	-	GG	-	-	-
AS1661	-	-	CC	-	-	-	-	-	-	-	-	-
AS1664	TT	-	CC	-	AA	CC	TT	CC	GG	-	-	-
AS1665	-	-	CC	-	AA	-	TT	-	GG	-	GG	-
AS1667	TT	-	CC	-	AA	-	TT	-	GG	-	GG	-
AS1668	-	-	CC	-	AA	CC	TT	-	GG	-	GG	-
AS1669	TT	-	CC	-	AA	CC	TT	CC	-	-	-	-
AS1670	-	-	CC	-	AA	-	TT	-	-	TT	-	-
AS1672	-	-	CC	-	AA	-	TT	-	GG	TT	GG	-
AS1674	TT	-	CC	-	AA	CC	TT	-	-	-	-	-
AS1675	-	-	CC	-	AA	-	TT	-	-	-	GG	-
AS1676	TT	CC	-	-	AA	CC	TT	-	GG	-	-	GG
AS1679	-	CC	-	GG	AA	-	-	CC	GG	-	GG	-
AS1697	-	-	CC	-	-	CC	TT	-	GG	-	-	-
AS1698	TT	-	CC	-	AA	CC	TT	-	-	-	GG	-
AS1699	TT	-	CC	-	-	-	TT	-	GG	-	-	-
AS1701	TT	-	CC	-	AA	CC	TT	CC	GG	-	-	-
AS1702	TT	-	CC	-	AA	CC	TT	-	-	-	-	-
AS661571	-	-	CC	-	-	-	TT	-	GG	-	-	-
AS661602	-	-	CC	-	-	CC	TT	-	GG	TT	-	-
AS661626	-	-	CC	-	-	CC	TT	-	-	-	-	-
AS661583	-	-	CC	-	-	CC	TT	-	GG	-	-	-
AS661655	-	-	CC	-	-	-	-	-	-	TT	-	GG
AS661642	-	-	CC	-	-	CC	TT	-	-	TT	-	-
AS661615	-	-	CC	-	-	-	TT	-	-	-	-	-
AS661617	-	-	CC	-	-	-	TT	-	-	-	-	-
AS661593	-	-	CC	-	-	-	TT	-	GG	-	-	-
AS661584	-	-	CC	-	-	CC	TT	-	-	TT	-	-
AS661634	-	-	CC	-	-	-	TT	CC	GG	-	-	GG
AS661605	-	-	CC	-	-	CC	TT	-	GG	-	-	-
AS661658	-	-	CC	-	-	-	TT	-	-	-	-	-
AS661616	-	-	CC	-	-	-	TT	-	-	-	-	-
AS661637	-	-	CC	-	-	CC	TT	-	-	-	-	-
AS661582	-	-	CC	-	-	CC	TT	-	-	-	-	-
AS661586	-	-	CC	-	-	CC	TT	-	GG	-	-	-
AS661609	-	-	CC	-	-	-	TT	-	-	-	-	-
AS661620	-	-	CC	-	-	CC	TT	-	-	-	-	-
AS661778	-	-	CC	-	-	-	TT	-	GG	-	-	-
AS661775	-	-	-	-	-	-	TT	-	GG	-	-	-
AS661599	-	-	-	-	-	-	-	-	GG	TT	-	GG
AS661777	-	-	CC	-	-	-	TT	-	GG	-	-	-
AS661619	-	-	-	-	-	-	-	-	GG	-	-	-
AS661768	-	-	-	-	-	-	TT	-	GG	-	-	-
Chuanmai 28	-	-	-	-	-	-	-	-	GG	-	GG	GG
Chuanmai 29	-	-	-	-	-	-	-	CC	-	-	GG	-
Mianyang 27	-	CC	-	-	-	-	-	-	-	-	GG	-
Mianyang 28	-	CC	-	-	AA	-	-	-	-	-	GG	-
Chuanmai 30	-	-	-	-	-	-	-	-	-	-	GG	-
Chuanyu 14	-	CC	-	-	-	-	-	-	GG	TT	GG	-
Mianyang 26	-	CC	-	-	-	-	-	CC	GG	-	GG	GG
Panmai 6	-	CC	-	-	-	-	-	-	GG	TT	-	-
Mianyang 29	-	CC	-	-	-	-	-	CC	-	-	-	-
Panmai 7	-	-	-	-	AA	-	-	-	-	-	GG	-
Chuanmai 107	-	CC	-	-	-	CC	-	-	-	-	GG	GG
Chuannong 7	-	CC	-	-	AA	-	-	-	-	-	-	-
Changmai 32	-	CC	-	-	-	-	-	CC	-	TT	GG	GG
Chuanmai 32	-	CC	-	-	AA	-	-	CC	GG	TT	-	-
Chuannong 11	-	CC	-	-	-	-	-	CC	-	TT	-	-
Miannong 7	-	CC	-	GG	AA	-	-	CC	-	-	-	GG
Chuanfu 5	-	CC	-	-	-	-	-	CC	-	-	GG	GG
Chuanmai 33	-	CC	-	-	-	-	-	CC	-	-	GG	GG
Chuanmai 35	-	CC	-	-	-	-	TT	-	-	TT	-	-
Chuanmai 36	-	CC	-	-	AA	-	TT	CC	-	-	-	GG
Chuannong 12	-	-	CC	GG	AA	-	-	CC	-	TT	-	-
Chuannong 16	-	-	-	-	-	-	-	CC	GG	TT	GG	-
Chuannong 17	-	-	CC	GG	AA	-	-	CC	-	TT	-	-
Chuanyu 16	-	CC	-	-	-	CC	-	-	-	TT	-	-
Mianyang 31	-	CC	-	-	AA	-	-	-	-	-	GG	GG
Chuanmai 37	-	CC	-	-	-	-	-	-	-	-	-	GG
Chuanmai 38	-	-	-	-	-	CC	-	CC	-	TT	GG	-
Chuanmai 39	-	CC	-	-	-	-	-	-	-	TT	GG	GG
Chuanmai 41	TT	-	-	-	-	-	-	-	-	-	GG	GG
Chuanmai 42	TT	-	-	-	-	-	-	-	-	-	GG	GG
Chuannong 10	-	CC	-	-	-	-	-	CC	-	TT	-	-
Chuannong 18	-	CC	-	-	AA	-	-	-	-	TT	GG	GG
Chuannong 19	-	CC	-	GG	AA	-	-	CC	GG	TT	GG	-
Chuanyu 18	-	CC	-	-	AA	-	-	-	-	TT	GG	GG
Chuanyu 19	-	CC	-	-	AA	-	-	-	-	TT	GG	GG
Mianyang 30	-	CC	-	-	AA	-	-	-	-	TT	GG	-
Mianyang 33	-	CC	-	-	-	-	-	CC	GG	-	-	GG
Mianyang 35	-	CC	-	GG	-	-	TT	CC	-	-	-	GG
Neimai 8	-	CC	-	-	-	-	-	-	-	-	-	-
Rongmai 2	-	CC	-	-	-	-	-	-	-	-	-	-
Xichang 18	-	CC	-	-	AA	-	-	-	-	TT	GG	GG
Xifu 12	-	CC	-	-	AA	-	-	CC	GG	TT	GG	-
Xikemai 1	-	CC	-	-	-	-	-	CC	-	-	-	GG
Chuanmai 43	TT	-	-	-	-	-	TT	-	-	-	GG	-
Chuanmai 44	-	CC	-	-	-	-	-	-	-	TT	-	GG
Chuannong 21	-	CC	-	-	-	-	-	-	GG	TT	GG	-
Liangmai 2	-	CC	-	-	AA	-	-	-	-	TT	-	GG
Mianmai 37	-	CC	-	-	-	CC	-	-	-	-	GG	GG
Mianmai 38	-	CC	-	-	-	-	-	CC	-	-	GG	-
Neimai 9	-	CC	-	-	-	-	-	-	-	-	-	-
Xichang 19	-	CC	-	-	AA	-	-	CC	GG	TT	GG	GG
Xifu 13	-	CC	-	GG	-	-	-	CC	GG	TT	GG	-
Xingmai 2	-	CC	-	-	-	-	-	-	-	-	-	-
Chuanmai 45	-	CC	-	-	-	CC	-	CC	-	TT	GG	GG
Chuanmai 46	-	CC	-	-	-	-	TT	-	-	TT	GG	-
Chuanmai 47	-	CC	-	-	AA	-	-	CC	-	-	-	GG
Chuannong 22	-	CC	-	-	-	-	TT	CC	GG	TT	-	-
Chuannong 23	-	CC	-	-	-	CC	-	CC	GG	TT	-	-
Kechengmai 1	-	-	-	-	-	CC	-	CC	-	-	GG	-
Liangmai 3	-	CC	-	-	AA	-	-	-	GG	TT	GG	-
Mianmai 39	-	CC	-	-	-	-	-	-	-	-	GG	GG
Mianmai 40	-	CC	-	-	-	-	-	CC	-	-	GG	-
Xikemai 2	-	CC	-	-	AA	-	-	CC	-	TT	GG	GG
Changmai 26	-	CC	-	-	AA	-	-	CC	GG	TT	GG	GG
Chuanmai 48	-	CC	-	GG	AA	-	TT	-	-	-	GG	GG
Chuanmai 49	-	CC	-	-	-	CC	-	-	-	-	GG	-
Chuanyu 20	-	CC	-	-	-	-	-	-	GG	-	GG	-
Mianmai 41	-	CC	-	GG	-	-	-	-	-	-	GG	-
Mianmai 42	-	CC	-	-	-	-	-	-	-	TT	GG	GG
Xifu 14	-	-	CC	-	AA	CC	TT	-	-	TT	-	-
Zimai 1	-	CC	-	-	AA	-	TT	-	GG	TT	-	-
Chengdianmai 1	-	CC	-	-	-	-	TT	CC	GG	-	GG	-
Chuannong 24	-	CC	-	-	AA	-	-	-	-	TT	GG	GG
Chuannong 25	-	CC	-	-	-	-	-	-	-	TT	GG	GG
Chuanyu 21	-	CC	-	-	-	-	-	CC	-	TT	GG	-
Liangmai 4	-	CC	-	-	AA	-	-	-	GG	TT	GG	-
Mianmai 1403	-	CC	-	GG	-	-	-	CC	-	-	GG	-
Mianmai 45	-	CC	-	-	-	-	-	CC	-	-	GG	-
Neimai 11	-	CC	-	-	-	-	-	-	-	-	-	-
Rongmai 4	-	CC	-	-	-	-	-	-	GG	TT	-	-
Shumai 375	-	-	-	-	AA	CC	-	CC	GG	TT	GG	-
Xikemai 3	-	-	-	-	-	-	-	-	-	TT	-	-
Xikemai 4	-	CC	-	-	AA	-	-	CC	-	TT	GG	-
Changmai 28	-	CC	-	-	AA	-	-	CC	GG	TT	GG	GG
Chuanmai 50	-	CC	-	-	-	CC	-	-	-	-	GG	GG
Chuanmai 51	-	CC	-	-	-	CC	-	-	-	-	GG	GG
Chuanmai 52	-	CC	-	-	-	-	-	-	-	TT	GG	-
Chuanyu 23	-	CC	-	-	-	-	TT	CC	-	TT	GG	GG
Mianmai 185	-	-	-	-	-	-	-	-	-	-	GG	-
Mianmai 46	-	CC	-	-	-	-	-	-	GG	-	-	-
Rongmai 757	-	-	-	-	-	CC	-	CC	-	TT	GG	-
Shumai 482	-	CC	-	-	-	-	-	CC	GG	-	GG	-
Xikemai 5	-	CC	-	-	AA	-	-	-	GG	-	-	-
Xikemai 6	-	CC	-	-	-	-	-	CC	-	TT	GG	-
Bomai 1	-	CC	-	GG	-	-	TT	-	GG	TT	-	-
Chuanmai 53	-	CC	-	-	-	-	TT	-	-	-	GG	-
Chuanmai 54	-	CC	-	-	AA	-	-	CC	-	TT	-	-
Chuanmai 55	-	CC	-	-	-	CC	-	-	-	TT	GG	-
Chuanmai 56	-	-	-	-	AA	-	-	-	GG	-	GG	-
Chuannong 26	-	CC	-	-	-	-	-	CC	GG	TT	GG	-
Chuannong 27	-	CC	-	GG	AA	-	-	CC	GG	TT	GG	-
Chuanyu 24	-	CC	-	-	AA	-	-	CC	-	TT	GG	GG
Jinkemai 33	-	CC	-	-	-	-	-	-	-	-	-	-
Kechengmai 2	-	CC	-	-	-	-	-	CC	-	-	-	GG
Mianmai 43	-	CC	-	GG	-	-	-	CC	-	-	GG	-
Mianmai 48	-	CC	-	GG	-	-	-	CC	-	-	GG	-
Xianmai 99	-	CC	-	-	AA	CC	-	CC	GG	TT	GG	-
Yumai 1	-	CC	-	-	-	-	TT	-	-	TT	GG	-
Chuanchongzu 125	TT	-	-	-	-	-	-	CC	GG	TT	GG	GG
Chuanmai 58	TT	CC	-	-	-	-	TT	-	-	-	GG	GG
Neimai 3416	-	CC	-	-	AA	-	-	CC	-	-	-	-
Chuanmai 60	-	-	-	-	-	-	-	-	-	TT	GG	-
Guohaomai 15	-	CC	-	GG	AA	-	-	CC	-	-	-	-
Mianmai 228	TT	-	-	-	-	-	TT	-	-	-	-	-
Chuanmai 104	-	-	-	-	-	-	-	CC	GG	-	GG	GG
Chuanmai 61	TT	CC	-	-	-	CC	TT	-	-	-	GG	-
Chuanmai 62	-	CC	-	-	-	-	-	-	GG	TT	GG	-
Mianmai 51	-	CC	-	-	-	-	-	-	-	-	GG	-
Nanmai 302	-	-	CC	-	-	CC	-	-	-	-	-	-
Xikemai 7	-	CC	-	-	AA	-	-	-	-	TT	-	-
Y11-1741	-	-	-	-	-	-	-	-	-	-	-	-
Chuanmai 63	-	CC	-	-	-	-	-	-	-	TT	-	-
Chuanmai 64	TT	-	-	-	-	-	-	-	GG	TT	GG	GG
Chuanmai 65	-	-	-	-	-	CC	-	-	-	-	GG	-
Mianmai 1618	-	-	-	-	-	-	TT	-	-	-	-	-
Nanmai 618	-	-	CC	-	-	-	-	-	-	-	-	-
Shumai 51	TT	-	-	-	-	-	TT	-	-	-	GG	-
Shumai 969	-	CC	-	-	-	CC	-	CC	-	TT	GG	-
Teyanmainan 88	-	-	CC	-	-	CC	-	-	-	-	-	-
Xikemai 8	-	CC	-	-	AA	-	-	-	-	-	-	-
Chuanmai 1131	-	CC	-	-	-	-	-	-	GG	TT	-	-
Chuanmai 1145	-	CC	-	-	AA	-	-	-	-	TT	-	-
Chuanmai 1247	-	-	-	-	AA	CC	-	-	-	TT	GG	GG
Chuanmai 66	-	-	-	-	-	-	-	CC	-	-	-	-
Chuanmai 67	-	-	-	-	-	-	-	CC	-	-	-	-
Chuanmai 80	-	-	-	-	-	-	TT	-	-	-	GG	-
Chuanmai 90	TT	CC	-	GG	-	CC	TT	-	-	-	GG	-
Chuanmai 91	-	-	-	-	-	-	-	-	-	-	GG	-
Rongchuannanmai 1	-	-	CC	-	-	CC	-	-	-	-	-	-
Xikemai 9	-	-	-	-	-	-	-	-	-	TT	-	-
Yimai 9	-	-	-	-	AA	-	-	-	-	-	GG	-
Zhongkemai 138	TT	-	-	-	AA	CC	-	-	-	TT	-	-
Zhongkemai 47	-	CC	-	-	-	CC	TT	CC	GG	-	GG	-
Chuanfu 7	-	CC	-	-	AA	-	-	CC	-	TT	GG	-
Chuanfu 8	-	CC	-	-	-	-	-	CC	-	TT	-	GG
Chuanmai 68	-	-	-	-	-	-	-	-	-	-	GG	-
Chuanmai 81	-	-	-	-	-	-	TT	-	-	-	GG	-
Chuanmai 92	-	CC	-	-	-	CC	-	-	-	-	GG	-
Chuannong 29	-	CC	-	-	-	CC	-	CC	-	TT	-	-
Chuanyu 25	-	CC	-	-	AA	-	-	CC	-	TT	GG	-
Kechengmai 4	-	CC	-	-	AA	-	-	-	-	-	-	GG
Mianmai 112	-	CC	-	-	-	-	-	-	-	-	GG	GG
Nanmai 991	-	-	CC	-	-	CC	-	-	-	-	-	-
Neimai 366	-	CC	-	-	-	-	-	CC	-	-	-	-
Xikemai 10	-	CC	-	-	AA	-	-	CC	-	-	GG	GG
Changmai 33	-	CC	-	-	AA	-	-	CC	-	TT	GG	GG
Chuanmai 601	-	-	-	-	-	-	-	-	-	-	GG	GG
Chuannong 30	-	CC	-	-	-	-	-	CC	GG	TT	GG	-
Chuanyu 26	-	CC	-	-	-	-	TT	CC	-	TT	GG	GG
Guohaomai 3	-	-	-	-	-	-	-	-	-	-	GG	GG
Kechengmai 5	-	CC	-	-	-	-	-	-	-	TT	GG	GG
Mianmai 285	-	CC	-	-	-	-	-	-	-	-	GG	-
Shumai 126	-	CC	-	-	AA	-	TT	CC	-	TT	GG	GG
Shumai 921	-	CC	-	-	AA	-	-	-	-	-	GG	-
Xikemai 18	-	CC	-	-	AA	-	-	CC	-	-	GG	GG
a, underline indicates the materials maintained stable high-level resistance to stripe rust in six environments
*, the marker associated with the potential novel QTL
The symbol - indicates not the favorable alleles or data missing

## Sheet: Sheet1
1	Chuanmai 28	-	-	-	-	-	-	-	-	GG	-	GG	GG
2	Chuanmai 29	-	-	-	-	-	-	-	CC	-	-	GG	-
3	Mianyang 27	-	CC	-	-	-	-	-	-	-	-	GG	-
4	Mianyang 28	-	CC	-	-	AA	-	-	-	-	-	GG	-
5	Chuanmai 30	-	-	-	-	-	-	-	-	-	-	GG	-
6	Chuanyu 14	-	CC	-	-	-	-	-	-	GG	TT	GG	-
7	Mianyang 26	-	CC	-	-	-	-	-	CC	GG	-	GG	GG
8	Panmai 6	-	CC	-	-	-	-	-	-	GG	TT	-	-
9	Mianyang 29	-	CC	-	-	-	-	-	CC	-	-	-	-
10	Panmai 7	-	-	-	-	AA	-	-	-	-	-	GG	-
11	Chuanmai 107	-	CC	-	-	-	CC	-	-	-	-	GG	GG
12	Chuannong 7	-	CC	-	-	AA	-	-	-	-	-	-	-
13	Changmai 32	-	CC	-	-	-	-	-	CC	-	TT	GG	GG
14	Chuanmai 32	-	CC	-	-	AA	-	-	CC	GG	TT	-	-
15	Chuannong 11	-	CC	-	-	-	-	-	CC	-	TT	-	-
16	Miannong 7	-	CC	-	GG	AA	-	-	CC	-	-	-	GG
17	Chuanfu 5	-	CC	-	-	-	-	-	CC	-	-	GG	GG
18	Chuanmai 33	-	CC	-	-	-	-	-	CC	-	-	GG	GG
19	Chuanmai 35	-	CC	-	-	-	-	TT	-	-	TT	-	-
20	Chuanmai 36	-	CC	-	-	AA	-	TT	CC	-	-	-	GG
21	Chuannong 12	-	-	CC	GG	AA	-	-	CC	-	TT	-	-
22	Chuannong 16	-	-	-	-	-	-	-	CC	GG	TT	GG	-
23	Chuannong 17	-	-	CC	GG	AA	-	-	CC	-	TT	-	-
24	Chuanyu 16	-	CC	-	-	-	CC	-	-	-	TT	-	-
25	Mianyang 31	-	CC	-	-	AA	-	-	-	-	-	GG	GG
26	Chuanmai 37	-	CC	-	-	-	-	-	-	-	-	-	GG
27	Chuanmai 38	-	-	-	-	-	CC	-	CC	-	TT	GG	-
28	Chuanmai 39	-	CC	-	-	-	-	-	-	-	TT	GG	GG
29	Chuanmai 41	TT	-	-	-	-	-	-	-	-	-	GG	GG
30	Chuanmai 42	TT	-	-	-	-	-	-	-	-	-	GG	GG
31	Chuannong 10	-	CC	-	-	-	-	-	CC	-	TT	-	-
32	Chuannong 18	-	CC	-	-	AA	-	-	-	-	TT	GG	GG
33	Chuannong 19	-	CC	-	GG	AA	-	-	CC	GG	TT	GG	-
34	Chuanyu 18	-	CC	-	-	AA	-	-	-	-	TT	GG	GG
35	Chuanyu 19	-	CC	-	-	AA	-	-	-	-	TT	GG	GG
36	Mianyang 30	-	CC	-	-	AA	-	-	-	-	TT	GG	-
37	Mianyang 33	-	CC	-	-	-	-	-	CC	GG	-	-	GG
38	Mianyang 35	-	CC	-	GG	-	-	TT	CC	-	-	-	GG
39	Neimai 8	-	CC	-	-	-	-	-	-	-	-	-	-
40	Rongmai 2	-	CC	-	-	-	-	-	-	-	-	-	-
41	Xichang 18	-	CC	-	-	AA	-	-	-	-	TT	GG	GG
42	Xifu 12	-	CC	-	-	AA	-	-	CC	GG	TT	GG	-
43	Xikemai 1	-	CC	-	-	-	-	-	CC	-	-	-	GG
44	Chuanmai 43	TT	-	-	-	-	-	TT	-	-	-	GG	-
45	Chuanmai 44	-	CC	-	-	-	-	-	-	-	TT	-	GG
46	Chuannong 21	-	CC	-	-	-	-	-	-	GG	TT	GG	-
47	Liangmai 2	-	CC	-	-	AA	-	-	-	-	TT	-	GG
48	Mianmai 37	-	CC	-	-	-	CC	-	-	-	-	GG	GG
49	Mianmai 38	-	CC	-	-	-	-	-	CC	-	-	GG	-
50	Neimai 9	-	CC	-	-	-	-	-	-	-	-	-	-
51	Xichang 19	-	CC	-	-	AA	-	-	CC	GG	TT	GG	GG
52	Xifu 13	-	CC	-	GG	-	-	-	CC	GG	TT	GG	-
53	Xingmai 2	-	CC	-	-	-	-	-	-	-	-	-	-
54	Chuanmai 45	-	CC	-	-	-	CC	-	CC	-	TT	GG	GG
55	Chuanmai 46	-	CC	-	-	-	-	TT	-	-	TT	GG	-
56	Chuanmai 47	-	CC	-	-	AA	-	-	CC	-	-	-	GG
57	Chuannong 22	-	CC	-	-	-	-	TT	CC	GG	TT	-	-
58	Chuannong 23	-	CC	-	-	-	CC	-	CC	GG	TT	-	-
59	Kechengmai 1	-	-	-	-	-	CC	-	CC	-	-	GG	-
60	Liangmai 3	-	CC	-	-	AA	-	-	-	GG	TT	GG	-
61	Mianmai 39	-	CC	-	-	-	-	-	-	-	-	GG	GG
62	Mianmai 40	-	CC	-	-	-	-	-	CC	-	-	GG	-
63	Xikemai 2	-	CC	-	-	AA	-	-	CC	-	TT	GG	GG
64	Changmai 26	-	CC	-	-	AA	-	-	CC	GG	TT	GG	GG
65	Chuanmai 48	-	CC	-	GG	AA	-	TT	-	-	-	GG	GG
66	Chuanmai 49	-	CC	-	-	-	CC	-	-	-	-	GG	-
67	Chuanyu 20	-	CC	-	-	-	-	-	-	GG	-	GG	-
68	Mianmai 41	-	CC	-	GG	-	-	-	-	-	-	GG	-
69	Mianmai 42	-	CC	-	-	-	-	-	-	-	TT	GG	GG
70	Xifu 14	-	-	CC	-	AA	CC	TT	-	-	TT	-	-
71	Zimai 1	-	CC	-	-	AA	-	TT	-	GG	TT	-	-
72	Chengdianmai 1	-	CC	-	-	-	-	TT	CC	GG	-	GG	-
73	Chuannong 24	-	CC	-	-	AA	-	-	-	-	TT	GG	GG
74	Chuannong 25	-	CC	-	-	-	-	-	-	-	TT	GG	GG
75	Chuanyu 21	-	CC	-	-	-	-	-	CC	-	TT	GG	-
76	Liangmai 4	-	CC	-	-	AA	-	-	-	GG	TT	GG	-
77	Mianmai 1403	-	CC	-	GG	-	-	-	CC	-	-	GG	-
78	Mianmai 45	-	CC	-	-	-	-	-	CC	-	-	GG	-
79	Neimai 11	-	CC	-	-	-	-	-	-	-	-	-	-
80	Rongmai 4	-	CC	-	-	-	-	-	-	GG	TT	-	-
81	Shumai 375	-	-	-	-	AA	CC	-	CC	GG	TT	GG	-
82	Xikemai 3	-	-	-	-	-	-	-	-	-	TT	-	-
83	Xikemai 4	-	CC	-	-	AA	-	-	CC	-	TT	GG	-
84	Changmai 28	-	CC	-	-	AA	-	-	CC	GG	TT	GG	GG
85	Chuanmai 50	-	CC	-	-	-	CC	-	-	-	-	GG	GG
86	Chuanmai 51	-	CC	-	-	-	CC	-	-	-	-	GG	GG
87	Chuanmai 52	-	CC	-	-	-	-	-	-	-	TT	GG	-
88	Chuanyu 23	-	CC	-	-	-	-	TT	CC	-	TT	GG	GG
89	Mianmai 185	-	-	-	-	-	-	-	-	-	-	GG	-
90	Mianmai 46	-	CC	-	-	-	-	-	-	GG	-	-	-
91	Rongmai 757	-	-	-	-	-	CC	-	CC	-	TT	GG	-
92	Shumai 482	-	CC	-	-	-	-	-	CC	GG	-	GG	-
93	Xikemai 5	-	CC	-	-	AA	-	-	-	GG	-	-	-
94	Xikemai 6	-	CC	-	-	-	-	-	CC	-	TT	GG	-
95	Bomai 1	-	CC	-	GG	-	-	TT	-	GG	TT	-	-
96	Chuanmai 53	-	CC	-	-	-	-	TT	-	-	-	GG	-
97	Chuanmai 54	-	CC	-	-	AA	-	-	CC	-	TT	-	-
98	Chuanmai 55	-	CC	-	-	-	CC	-	-	-	TT	GG	-
99	Chuanmai 56	-	-	-	-	AA	-	-	-	GG	-	GG	-
100	Chuannong 26	-	CC	-	-	-	-	-	CC	GG	TT	GG	-
101	Chuannong 27	-	CC	-	GG	AA	-	-	CC	GG	TT	GG	-
102	Chuanyu 24	-	CC	-	-	AA	-	-	CC	-	TT	GG	GG
103	Jinkemai 33	-	CC	-	-	-	-	-	-	-	-	-	-
104	Kechengmai 2	-	CC	-	-	-	-	-	CC	-	-	-	GG
105	Mianmai 43	-	CC	-	GG	-	-	-	CC	-	-	GG	-
106	Mianmai 48	-	CC	-	GG	-	-	-	CC	-	-	GG	-
107	Xianmai 99	-	CC	-	-	AA	CC	-	CC	GG	TT	GG	-
108	Yumai 1	-	CC	-	-	-	-	TT	-	-	TT	GG	-
109	Chuanchongzu 125	TT	-	-	-	-	-	-	CC	GG	TT	GG	GG
110	Chuanmai 58	TT	CC	-	-	-	-	TT	-	-	-	GG	GG
111	Neimai 3416	-	CC	-	-	AA	-	-	CC	-	-	-	-
112	Chuanmai 60	-	-	-	-	-	-	-	-	-	TT	GG	-
113	Guohaomai 15	-	CC	-	GG	AA	-	-	CC	-	-	-	-
114	Mianmai 228	TT	-	-	-	-	-	TT	-	-	-	-	-
115	Chuanmai 104	-	-	-	-	-	-	-	CC	GG	-	GG	GG
116	Chuanmai 61	TT	CC	-	-	-	CC	TT	-	-	-	GG	-
117	Chuanmai 62	-	CC	-	-	-	-	-	-	GG	TT	GG	-
118	Mianmai 51	-	CC	-	-	-	-	-	-	-	-	GG	-
119	Nanmai 302	-	-	CC	-	-	CC	-	-	-	-	-	-
120	Xikemai 7	-	CC	-	-	AA	-	-	-	-	TT	-	-
121	Y11-1741	-	-	-	-	-	-	-	-	-	-	-	-
122	Chuanmai 63	-	CC	-	-	-	-	-	-	-	TT	-	-
123	Chuanmai 64	TT	-	-	-	-	-	-	-	GG	TT	GG	GG
124	Chuanmai 65	-	-	-	-	-	CC	-	-	-	-	GG	-
125	Mianmai 1618	-	-	-	-	-	-	TT	-	-	-	-	-
126	Nanmai 618	-	-	CC	-	-	-	-	-	-	-	-	-
127	Shumai 51	TT	-	-	-	-	-	TT	-	-	-	GG	-
128	Shumai 969	-	CC	-	-	-	CC	-	CC	-	TT	GG	-
129	Teyanmainan 88	-	-	CC	-	-	CC	-	-	-	-	-	-
130	Xikemai 8	-	CC	-	-	AA	-	-	-	-	-	-	-
131	Chuanmai 1131	-	CC	-	-	-	-	-	-	GG	TT	-	-
132	Chuanmai 1145	-	CC	-	-	AA	-	-	-	-	TT	-	-
133	Chuanmai 1247	-	-	-	-	AA	CC	-	-	-	TT	GG	GG
134	Chuanmai 66	-	-	-	-	-	-	-	CC	-	-	-	-
135	Chuanmai 67	-	-	-	-	-	-	-	CC	-	-	-	-
136	Chuanmai 80	-	-	-	-	-	-	TT	-	-	-	GG	-
137	Chuanmai 90	TT	CC	-	GG	-	CC	TT	-	-	-	GG	-
138	Chuanmai 91	-	-	-	-	-	-	-	-	-	-	GG	-
139	Rongchuannanmai 1	-	-	CC	-	-	CC	-	-	-	-	-	-
140	Xikemai 9	-	-	-	-	-	-	-	-	-	TT	-	-
141	Yimai 9	-	-	-	-	AA	-	-	-	-	-	GG	-
142	Zhongkemai 138	TT	-	-	-	AA	CC	-	-	-	TT	-	-
143	Zhongkemai 47	-	CC	-	-	-	CC	TT	CC	GG	-	GG	-
144	Chuanfu 7	-	CC	-	-	AA	-	-	CC	-	TT	GG	-
145	Chuanfu 8	-	CC	-	-	-	-	-	CC	-	TT	-	GG
146	Chuanmai 68	-	-	-	-	-	-	-	-	-	-	GG	-
147	Chuanmai 81	-	-	-	-	-	-	TT	-	-	-	GG	-
148	Chuanmai 92	-	CC	-	-	-	CC	-	-	-	-	GG	-
149	Chuannong 29	-	CC	-	-	-	CC	-	CC	-	TT	-	-
150	Chuanyu 25	-	CC	-	-	AA	-	-	CC	-	TT	GG	-
151	Kechengmai 4	-	CC	-	-	AA	-	-	-	-	-	-	GG
152	Mianmai 112	-	CC	-	-	-	-	-	-	-	-	GG	GG
153	Nanmai 991	-	-	CC	-	-	CC	-	-	-	-	-	-
154	Neimai 366	-	CC	-	-	-	-	-	CC	-	-	-	-
155	Xikemai 10	-	CC	-	-	AA	-	-	CC	-	-	GG	GG
156	Changmai 33	-	CC	-	-	AA	-	-	CC	-	TT	GG	GG
157	Chuanmai 601	-	-	-	-	-	-	-	-	-	-	GG	GG
158	Chuannong 30	-	CC	-	-	-	-	-	CC	GG	TT	GG	-
159	Chuanyu 26	-	CC	-	-	-	-	TT	CC	-	TT	GG	GG
160	Guohaomai 3	-	-	-	-	-	-	-	-	-	-	GG	GG
161	Kechengmai 5	-	CC	-	-	-	-	-	-	-	TT	GG	GG
162	Mianmai 285	-	CC	-	-	-	-	-	-	-	-	GG	-
163	Shumai 126	-	CC	-	-	AA	-	TT	CC	-	TT	GG	GG
164	Shumai 921	-	CC	-	-	AA	-	-	-	-	-	GG	-
165	Xikemai 18	-	CC	-	-	AA	-	-	CC	-	-	GG	GG
