# Supplementary material for: Genome-wide association study of resistance to stripe rust (Puccinia striiformis f. sp. tritici) in Sichuan wheat
Source: BMC Plant Biol. 2019 Apr 16;19:147. doi: 10.1186/s12870-019-1764-4 (PMC6469213; doi:10.1186/s12870-019-1764-4)
Supplement: Supplementary file 6 — The Pearson correlation analyses between favorable allele number and the stripe rust response. (XLSX 9 kb) [file 12870_2019_1764_MOESM6_ESM.xlsx]

## Sheet: Additional file 6
Additional file 6 The Pearson correlation analyses between favorable allele number and the stripe rust response
Traits	Trials	Correlation with FANa
IT	CZ15	-0.176**
	CZ16	-0.265**
	MY16	-0.297**
	CZ17	-0.409**
	MY17	-0.432**
	WJ17	-0.435**
	BLUP values	-0.483**
DS	CZ15	-0.292**
	CZ16	-0.404**
	MY16	-0.366**
	CZ17	-0.413**
	MY17	-0.408**
	WJ17	-0.433**
	BLUP values	-0.510**
IT, infection type
DS, disease severity
FAN, favorable allele number
a, the Pearson correlation coefficient between favorable allele number and IT or DS
**, significant at p < 0.01
