# Supplementary material for: Genome-wide association study of resistance to stripe rust (Puccinia striiformis f. sp. tritici) in Sichuan wheat
Source: BMC Plant Biol. 2019 Apr 16;19:147. doi: 10.1186/s12870-019-1764-4 (PMC6469213; doi:10.1186/s12870-019-1764-4)
Supplement: Supplementary file 7 — The putative candidate genes of two potentially novel QTLs. (XLSX 14 kb) [file 12870_2019_1764_MOESM7_ESM.xlsx]

## Sheet: Additional file 7
Additional file 7 The putative candidate genes of two potentially novel QTLs
QTL	Marker	Position	Putative candidate gene (aligned with IWGSC Refseq v1.0)	Orthologous gene	Protein Family	Molecular function	Biological process
Qyrsicau-5AS	AX-111623511	101053846	TraesCS5A02G079700	Os03g0144800a	glycosyltransferase 47 family	transferase activity, transferring glycosyl groups	endomembrane system organization
							fucose biosynthetic process
							protein glycosylation
							salicylic acid mediated signaling pathway
							unidimensional cell growth
							xyloglucan biosynthetic process
				MUR3b	glycosyltransferase 47 family	transferase activity, transferring glycosyl groups	endomembrane system organization
							fucose biosynthetic process
							protein glycosylation
							salicylic acid mediated signaling pathway
							unidimensional cell growth
							xyloglucan biosynthetic process
Qyrsicau-5AL	AX-109907430	566772733	TraesCS5A02G364700	WAK2b	Ser/Thr protein kinase family	ATP binding	cell surface receptor signaling pathway
						calcium ion binding	cellular water homeostasis
						polysaccharide binding	oligosaccharide metabolic process
						protein serine/threonine kinase activity	response to salicylic acid
							unidimensional cell growth
			TraesCS5A02G365300	WAK3b	Ser/Thr protein kinase family	ATP binding	cell surface receptor signaling pathway
						calcium ion binding
						polysaccharide binding
						protein serine/threonine kinase activity
			TraesCS5A02G365600	WAKLBb	Ser/Thr protein kinase family	ATP binding	cell surface receptor signaling pathway
						calcium ion binding	protein autophosphorylation
						polysaccharide binding
						protein serine/threonine kinase activity
				LRK10L-1.2b	Ser/Thr protein kinase family	ATP binding	cell surface receptor signaling pathway
						polysaccharide binding	cellular response to abscisic acid stimulus
						protein serine/threonine kinase activity	cellular response to water deprivation
							photoperiodism, flowering
			TraesCS5A02G365700	WAK5b	Ser/Thr protein kinase family	ATP binding	cell surface receptor signaling pathway
						calcium ion binding
						polysaccharide binding
						protein serine/threonine kinase activity
			Four genes aboved	At5g49770b	Ser/Thr protein kinase family	ATP binding	-
						protein serine/threonine kinase activity
			TraesCS5A02G365800	CEP1b	peptidase C1 family	cysteine-type endopeptidase activity	anther wall tapetum development
							defense response to fungus
							plant-type hypersensitive response
							pollen development
							programmed cell death involved in cell development
							proteolysis involved in cellular protein catabolic process
				RD21Ab	peptidase C1 family	cysteine-type endopeptidase activity	defense response to fungus
						cysteine-type peptidase activity	proteolysis
						peptidase activity	proteolysis involved in cellular protein catabolic process
				SAG12b	peptidase C1 family	cysteine-type endopeptidase activity	aging
							defense response to fungus, incompatible interaction
							floral organ senescence
							leaf senescence
							plant-type hypersensitive response
							programmed cell death involved in cell development
							proteolysis involved in cellular protein catabolic process
							response to auxin
							response to cytokinin
							response to fructose
							response to glucose
							response to sucrose
							response to UV-B
							stress response to copper ion
			TraesCS5A02G367100	BAM2b	Ser/Thr protein kinase family	ATP binding	cell differentiation
						protein serine/threonine kinase activity	floral organ development
						receptor serine/threonine kinase binding	gametophyte development
							regulation of meristem growth
				RLK5b	Ser/Thr protein kinase family	ATP binding	floral organ abscission
						protein kinase activity	lateral root morphogenesis
						protein serine/threonine kinase activity	pectin catabolic process
						transmembrane receptor protein tyrosine kinase activity -EC	protein autophosphorylation
							regulation of gene expression
				TD1c	Ser/Thr protein kinase family	ATP binding	cell differentiation
						protein self-association	peptidyl-serine autophosphorylation
						protein serine/threonine kinase activity	regulation of floral meristem growth
						receptor serine/threonine kinase binding	regulation of meristem structural organization
							specification of floral organ number
				FON1a	Ser/Thr protein kinase family	ATP binding	cell differentiation
						protein self-association	peptidyl-serine autophosphorylation
						protein serine/threonine kinase activity	regulation of floral meristem growth
						receptor serine/threonine kinase binding	regulation of meristem structural organization
							specification of floral organ number
			TraesCS5A02G367700	Os12g0486900a	Ser/Thr protein kinase family	ATP binding	protein phosphorylation
						protein serine/threonine kinase activity
				At4g00960b	Ser/Thr protein kinase family	ATP binding	protein phosphorylation
						protein serine/threonine kinase activity
				LRK10L-2.4b	Ser/Thr protein kinase family	ATP binding
						protein serine/threonine kinase activity
				PR5Kb	Ser/Thr protein kinase family	ATP binding	response to fungus
						protein kinase activity
						transmembrane receptor protein serine/threonine kinase activity
			TraesCS5A02G367900	Os03g0670100a	ABC transporter superfamily	ATPase activity	lipid transport
						ATP binding
				TGD3b	ABC transporter superfamily	ATPase activity	lipid transport
						ATP binding
						transporter activity
a, gene from O. sativa Japonica
b, gene from Arabidopsis
c, gene from Zea mays
d, the four genes are TraesCS5A02G364700, TraesCS5A02G365300, TraesCS5A02G365600 and TraesCS5A02G365700 which are all homologous with At5g49770
The symbol - indicates data unavailable
